# Supplementary material for: Colloidal CdSe nanocrystals are inherently defective
Source: Nat Commun. 2021 Feb 9;12:890. doi: 10.1038/s41467-021-21153-z (PMC7873310; doi:10.1038/s41467-021-21153-z)
Supplement: Supplementary file 4 — Supplementary Data 1 [file 41467_2021_21153_MOESM4_ESM.zip]

Archive with 11 entries (10 files):
- Cd33Se33_MeNH2.xyz
- __MACOSX/
- __MACOSX/._Cd33Se33_MeNH2.xyz
- Cd38Se38_Me3PO.xyz
- __MACOSX/._Cd38Se38_Me3PO.xyz
- Cd91Se91_MeNH2.xyz
- __MACOSX/._Cd91Se91_MeNH2.xyz
- Cd38Se38_nolig.xyz
- __MACOSX/._Cd38Se38_nolig.xyz
- Cd38Se38_MeNH2.xyz
- __MACOSX/._Cd38Se38_MeNH2.xyz
