# Supplementary material for: Colloidal CdSe nanocrystals are inherently defective
Source: Nat Commun. 2021 Feb 9;12:890. doi: 10.1038/s41467-021-21153-z (PMC7873310; doi:10.1038/s41467-021-21153-z)
Supplement: Supplementary file 4 — Supplementary Data 1 [file 41467_2021_21153_MOESM4_ESM.zip › Cd38Se38_nolig.xyz]

76

Cd       54.8082099672   57.2110418667   55.5311714846
Se       54.5285097900   56.4036967534   58.3365273572
Cd       55.1030178571   56.8165630064   61.0995255044
Se       54.8012015700   56.5228606751   63.9240529152
Se       53.5104146094   59.5361427080   55.5615704012
Cd       55.6696914050   61.2425288101   55.1831477874
Se       56.5820995935   60.9111817555   57.9046001940
Cd       54.3117788330   59.2185172812   58.2188055454
Se       54.3094341811   59.5614922699   61.0004850139
Cd       56.4946981123   61.2932754320   60.9321232114
Se       56.2072256314   61.5926040079   64.0442371039
Cd       54.9967671962   59.1758223774   63.7034116621
Se       55.3043062659   64.0123662591   55.4510787757
Cd       57.7634885233   64.5012999999   54.6400856645
Se       59.0705035732   65.1669206860   57.3190486219
Cd       56.6427907193   63.7167372511   57.8401811584
Se       56.5011454553   64.0864901099   60.6180587258
Cd       60.0519085567   67.1651319611   63.2393340120
Se       58.4115722804   65.5722697671   65.0509778423
Cd       57.0178240478   64.2437569656   63.2857469316
Cd       58.7683409041   65.8916106377   60.1140196406
Se       58.9126581172   68.2710297317   61.1619619286
Se       57.0435238777   52.7000704828   57.5645048451
Cd       57.3404418259   52.7631444035   60.2253341535
Se       56.9145442049   55.8557541374   54.5689510050
Cd       58.3073853322   58.0926613293   53.7604377379
Se       59.3111449215   57.0371930090   57.7661113541
Cd       57.0061893585   55.4472967501   57.5877308805
Se       57.5228136024   55.3149977949   61.2629410608
Cd       59.4605980579   57.4101864459   61.3787855115
Se       59.0709773668   57.8927310506   64.1947971192
Cd       57.4554937884   55.6430436151   64.1296079458
Se       57.8304545406   60.7041679745   53.4885212950
Cd       60.3373336680   61.7642873427   53.8413596908
Se       61.0402308790   61.3071374251   56.9973040952
Cd       59.0282143268   59.7600966825   58.0766893354
Se       59.1078391417   60.0885853300   60.8758729996
Cd       61.2051465065   61.6048999995   61.8675915931
Se       61.0513988295   61.6284705536   64.6914981575
Cd       58.6370968709   60.5232616281   64.2904194068
Se       59.9741596222   64.4762329324   53.1529725036
Cd       61.2355032860   65.2504169774   55.3716290191
Se       63.4583122914   64.7101197323   56.7466175685
Cd       61.3572238562   63.7624244759   58.3714657643
Se       61.1287574987   64.1811069007   61.0357472122
Cd       63.5309820294   64.8266501383   62.4950202789
Se       62.4422877219   66.4397220075   64.4175542614
Cd       60.8626798864   64.3435869352   65.0061900072
Cd       59.8850552154   55.4478836434   55.3492369303
Se       61.5603767586   53.6434692395   56.5639271874
Cd       59.7490367952   52.4018812592   58.0796595102
Se       59.7128787529   51.4911672778   60.7116064959
Cd       60.2580759444   53.6617394573   62.2173481153
Se       59.8080342044   54.1747155281   64.8323729701
Se       60.7432389922   56.9409694696   53.2588222337
Cd       62.3609945850   58.5937653435   54.6303772237
Se       63.4022795024   57.6152119486   57.0397571347
Cd       61.7656985472   55.7270247649   58.3367793117
Se       61.7604277560   55.8210909188   61.0956273186
Cd       63.9286910778   57.3621019480   61.8704838968
Se       63.8111212183   57.6546102112   64.6194094893
Cd       61.3562200047   56.4597307612   64.7146403842
Se       62.9326759102   60.9416381492   53.3962045536
Cd       63.7301476234   62.2319588593   55.6334135801
Se       65.5656008051   61.0302749473   57.4786460209
Cd       63.0032993616   60.0450519257   58.4322852560
Se       63.5539669044   60.1505194385   61.1481254451
Cd       66.6850495604   63.2687310543   62.7146582240
Se       64.7088754838   62.8462591188   64.4578437672
Cd       63.6088622003   60.3861924889   64.3593470129
Cd       66.1873421922   62.9115567732   59.4054604076
Se       65.7426868576   65.1244284266   60.8741605142
Cd       65.7942360614   58.2756711562   58.1445455479
Se       66.4085900621   57.1836609832   60.5315555004
Cd       66.4988606692   59.7856948671   61.2167872173
Se       68.2188178258   61.7504953751   61.0398304836
