# Supplementary material for: Colloidal CdSe nanocrystals are inherently defective
Source: Nat Commun. 2021 Feb 9;12:890. doi: 10.1038/s41467-021-21153-z (PMC7873310; doi:10.1038/s41467-021-21153-z)
Supplement: Supplementary file 5 — Supplementary Data 2 [file 41467_2021_21153_MOESM5_ESM.zip]

Archive with 27 entries (18 files):
- CdSe_TDDFT_inputs/
- CdSe_TDDFT_inputs/Cd91Se91/
- CdSe_TDDFT_inputs/Cd91Se91/Cd91Se91_menh2_tda.in
- __MACOSX/
- __MACOSX/CdSe_TDDFT_inputs/
- __MACOSX/CdSe_TDDFT_inputs/Cd91Se91/
- __MACOSX/CdSe_TDDFT_inputs/Cd91Se91/._Cd91Se91_menh2_tda.in
- CdSe_TDDFT_inputs/Cd91Se91/Cd91Se91_menh2_tddft.in
- __MACOSX/CdSe_TDDFT_inputs/Cd91Se91/._Cd91Se91_menh2_tddft.in
- __MACOSX/CdSe_TDDFT_inputs/._Cd91Se91
- CdSe_TDDFT_inputs/Cd33Se33/
- CdSe_TDDFT_inputs/Cd33Se33/Cd33Se33_menh2_tda_tddft.in
- __MACOSX/CdSe_TDDFT_inputs/Cd33Se33/
- __MACOSX/CdSe_TDDFT_inputs/Cd33Se33/._Cd33Se33_menh2_tda_tddft.in
- __MACOSX/CdSe_TDDFT_inputs/._Cd33Se33
- CdSe_TDDFT_inputs/Cd38Se38/
- CdSe_TDDFT_inputs/Cd38Se38/Cd38Se38_topo_tddft.in
- __MACOSX/CdSe_TDDFT_inputs/Cd38Se38/
- __MACOSX/CdSe_TDDFT_inputs/Cd38Se38/._Cd38Se38_topo_tddft.in
- CdSe_TDDFT_inputs/Cd38Se38/Cd38Se38_menh2_tddft.in
- __MACOSX/CdSe_TDDFT_inputs/Cd38Se38/._Cd38Se38_menh2_tddft.in
- CdSe_TDDFT_inputs/Cd38Se38/Cd38Se38_menh2_tda.in
- __MACOSX/CdSe_TDDFT_inputs/Cd38Se38/._Cd38Se38_menh2_tda.in
- CdSe_TDDFT_inputs/Cd38Se38/Cd38Se38_topo_tda.in
- __MACOSX/CdSe_TDDFT_inputs/Cd38Se38/._Cd38Se38_topo_tda.in
- __MACOSX/CdSe_TDDFT_inputs/._Cd38Se38
- __MACOSX/._CdSe_TDDFT_inputs
