# Supplementary material for: Colloidal CdSe nanocrystals are inherently defective
Source: Nat Commun. 2021 Feb 9;12:890. doi: 10.1038/s41467-021-21153-z (PMC7873310; doi:10.1038/s41467-021-21153-z)
Supplement: Supplementary file 5 — Supplementary Data 2 [file 41467_2021_21153_MOESM5_ESM.zip › CdSe_TDDFT_inputs/Cd91Se91/Cd91Se91_menh2_tda.in]

$molecule
0 1  
 Se       -8.7619444159   -5.2655452890   -3.7268902875
 Cd       -5.6071128240   -4.0367014221   -6.6492089737
 Se       -3.9706977989   -3.5126894772   -8.7852186730
 Cd       -6.8067576501   -7.6749011913    1.2256805590
 Se       -5.4287374677   -7.5757462025   -1.1230961641
 Cd       -6.5973529539   -6.6910708187   -3.4977987454
 Se       -4.7728618136   -6.5146845229   -5.7568756219
 Cd       -2.5345163883   -6.5763034063   -4.1401282536
 Se       -0.5691465116   -5.8599246205   -6.0278135661
 Cd       -2.6815593767   -5.4986173908   -7.6258820608
 Se       -2.0605925966   -9.9950850869    1.0775822650
 Cd       -3.2869171830   -9.3439877561   -1.1997268836
 Se       -2.0378656030   -9.1532499465   -3.5768540151
 Cd        0.3952212792   -8.5900322448   -2.5510068260
 Se        2.6463430493   -8.3162695580   -3.9861895696
 Cd        2.0303784444   -6.7603611911   -5.9904064700
 Se       -9.5937657818   -0.8587538291   -2.8789016779
 Cd       -6.3283254765    0.2462807320   -5.9456813032
 Se       -4.9705401589    0.8080745548   -8.1513578871
 Cd       -8.4960777075   -3.5570396404    1.0253685092
 Se       -6.3258152321   -3.1701253691   -0.6104585808
 Cd       -7.8044050451   -2.8512029639   -3.0074991676
 Se       -5.7830681804   -2.1317703112   -4.7884619896
 Cd       -3.3791077913   -2.0743283409   -3.5866045668
 Se       -1.5976822523   -1.3912282008   -5.5824961528
 Cd       -3.0336363850   -1.0564832698   -7.9880875222
 Se       -1.1118599268    0.2906232773   -9.6815669770
 Cd        1.2513209167   -0.4065543899   -8.4802779436
 Se       -8.8014127243   -6.0385534361    2.0341458257
 Cd       -7.1183204580   -5.8724982313    4.1098720788
 Se       -3.2873936226   -5.5270334449    2.0965326182
 Cd       -4.4449598561   -5.0946880856   -0.3887545125
 Se       -2.7066652273   -4.4465866687   -2.4241371265
 Cd       -0.2199037099   -4.1178088442   -1.4061488787
 Se        1.7323548029   -3.7370935201   -3.2582842362
 Cd        0.3383175271   -3.3015616111   -5.6198029374
 Se        1.8400140532   -2.9361051550   -7.8838640079
 Cd        4.1936466077   -2.7927348982   -6.6088314093
 Se        6.6861376786   -2.5390570360   -7.7455659445
 Se       -5.9556853702   -8.2827362387    3.7784842720
 Cd       -3.4375943233   -7.4156657575    4.3257320621
 Se       -0.1475999164   -7.5058022550    3.9185578558
 Cd       -1.4197137635   -7.4385772096    1.3930218509
 Se        0.2713080104   -6.6398672320   -0.5657523418
 Cd        2.6829762272   -6.6795801239    0.5482363102
 Se        5.0031346636   -6.1040081655   -0.7874963911
 Cd        3.6959946933   -5.8936194897   -3.1451582903
 Se        4.7269032036   -5.3471182067   -5.6202525262
 Cd        7.0059319931   -3.9060604877   -5.3397826154
 Cd        2.1218888312   -9.3133492414    3.7684818347
 Se        3.4338164083   -9.1965599821    1.3273594047
 Cd        5.6360019296   -7.7669854378    1.6821645218
 Se      -10.0254250450    3.6606057983   -2.4394718515
 Cd       -6.6443084828    4.5906014587   -5.3443853622
 Se       -5.0037255325    5.2584318862   -7.4146409345
 Cd       -9.0197164142    0.6452161460    1.6180673073
 Se       -6.9582046061    1.3513974050   -0.0198559084
 Cd       -8.4130275768    1.4831893263   -2.4292885093
 Se       -6.3197106799    2.2367591510   -4.1183169013
 Cd       -3.9096722921    2.2829226226   -2.9273141381
 Se       -2.1107669606    2.9658864998   -4.8870171079
 Cd       -3.5353893585    2.9219986007   -7.3438381036
 Se       -1.4685887683    2.7731183737   -9.2924394992
 Cd        0.5444893597    3.7056865246   -7.6512780152
 Se       -8.8418594782   -1.6655687590    2.9080542114
 Cd       -6.5728768027   -1.6241233250    4.3659017330
 Se       -4.2392954348   -1.1780001869    2.6739621365
 Cd       -5.2934805255   -0.8000356382    0.1353567566
 Se       -3.3451338300   -0.0793994202   -1.7085020295
 Cd       -0.9460394990    0.0540533859   -0.5051713500
 Se        0.9470177188    0.6686888215   -2.3820284109
 Cd       -0.3483459471    0.8811770358   -4.7787130757
 Se        1.6262992637    1.4968507107   -6.6017014620
 Cd        4.1570187916    1.6771819300   -5.6568480616
 Se        6.2315574920    2.1315357632   -7.3552321487
 Se       -6.5946050821   -3.9383279015    5.8152343811
 Cd       -4.2188717711   -4.1514250592    6.8895222025
 Se       -0.6525007184   -3.1860289534    4.8551732609
 Cd       -2.2668585016   -3.0668407047    2.5563420669
 Se       -0.3311022405   -2.3219703480    0.6788128929
 Cd        2.2531234723   -2.1285036412    1.5024749961
 Se        4.1831097883   -1.5371253803   -0.2958677239
 Cd        2.8216146738   -1.3333187920   -2.6376578757
 Se        4.5471462684   -0.8043184776   -4.6703267805
 Cd        6.9624327413   -0.6484748210   -3.4590523889
 Se        9.4468505515   -0.5701552068   -4.7881723501
 Cd        7.6238968909   -0.2008272136   -6.8791690565
 Se       -2.9663703682   -6.5295303165    6.9706416488
 Cd       -0.3803489239   -6.7608847944    6.5458164781
 Se        2.2331174046   -5.5814249955    6.8783471675
 Cd        1.1943350730   -5.1366708526    4.2495629165
 Se        2.9679560160   -4.5922694708    2.3841135401
 Cd        5.4773212118   -4.4832613547    3.4205995302
 Se        7.6172065241   -3.7965512926    1.8327424919
 Cd        5.9784690404   -3.6196648040   -0.3430350749
 Se        7.4339520212   -3.2796655310   -2.6717076091
 Cd        9.7854512212   -1.9427308013   -2.3817312977
 Cd        3.8585599736   -8.1179424070    5.5905285490
 Se        6.0858977508   -6.9993187463    4.2707969642
 Cd       -8.7391694074    4.7277257447    2.6909122199
 Se       -7.3573783182    5.8818415755    0.7721746264
 Cd       -8.3136861193    5.5322832903   -1.8496283866
 Se       -6.5938063703    6.7885726473   -3.6579060336
 Cd       -4.4005272395    6.8886455604   -2.0142120191
 Se       -2.3233349872    7.4974525770   -3.7814479522
 Cd       -4.1612131067    6.9922804407   -5.6386853015
 Se       -9.5810702776    2.4767955521    3.6036914934
 Cd       -7.1394668835    2.2800884424    4.7844359306
 Se       -4.9134653717    3.1859047388    3.2597367888
 Cd       -5.6972707134    3.5984623729    0.6894465654
 Se       -3.8419009726    4.3635430596   -1.1132929506
 Cd       -1.5053778376    4.3811519726    0.2263597868
 Se        0.4356919640    5.1717636510   -1.5403508597
 Cd       -0.7938667975    5.2170201729   -4.0598633278
 Se        0.6442674992    5.9999340587   -6.2611289172
 Cd        3.0637571440    6.1401352050   -5.0614026142
 Se        5.4564640630    6.7705021660   -6.2751847812
 Se       -6.3222594907    0.2998525271    6.3495530108
 Cd       -3.8133953165    0.0704877364    7.2401463130
 Se       -1.6417169348    0.9296426577    5.5514971021
 Cd       -3.0448723764    1.1823452893    3.1851940725
 Se       -0.9943723960    1.9950263474    1.4470590831
 Cd        1.6271553143    2.0796881763    2.1986257873
 Se        3.5469025971    2.8232533577    0.4549464834
 Cd        2.1448662073    3.0674431893   -1.8771111981
 Se        3.8514857681    3.7279794085   -3.9003668779
 Cd        6.1690445323    3.7828051752   -2.5472900636
 Se        8.3812036804    5.1137221610   -3.8054228611
 Cd        6.8729929868    4.4759680297   -6.2341111585
 Se       -3.2310758358   -2.2365893010    8.4926563482
 Cd       -0.8277024377   -2.6933683277    7.5485448052
 Se        1.6334508360   -1.1102274512    7.6411752318
 Cd        0.5037569794   -0.7243200065    5.0437245088
 Se        2.5528044702   -0.1682931768    3.4175650662
 Cd        5.2405133848   -0.0740505761    4.3306424660
 Se        7.0700908472    0.6289554403    2.4861917716
 Cd        5.4112023276    0.7927687276    0.3919101920
 Se        7.0365758919    1.4136672545   -1.7015803193
 Cd        9.6621037127    1.6734022316   -0.8156425501
 Cd        3.3760782680   -3.1157371082    6.8952387325
 Se        5.6234457628   -2.5589367577    5.4446636157
 Cd        8.3286794363   -3.0815617754    4.6813760988
 Se       10.4376380412   -1.6780594796    4.3691126289
 Cd        9.2009341618   -1.2632339720    2.0746738051
 Se       10.6547181343   -0.7161643421   -0.1801517213
 Se       -4.8854236048    7.9271966832    4.2817989047
 Cd       -5.6139851384    7.8473117072    1.7125023777
 Se       -4.5085549672    9.0396906491   -0.4039221358
 Cd       -1.9495423429    8.7653751790    0.4192375357
 Se        0.1827832555    9.7365550108   -0.8034444621
 Cd        0.1044621874    8.8879122348   -3.3420554482
 Se       -7.0988479999    4.6168186986    6.3897420390
 Cd       -5.5263603649    3.3517700788    8.0572988883
 Se       -2.4348102439    5.2739806902    6.5547284105
 Cd       -4.8649257050    5.2974016724    4.9656413685
 Se       -1.7143878236    6.5079433795    2.0340171394
 Cd        0.8251387877    6.3880749099    2.7797003694
 Se        3.0841956284    7.2899151048    1.6378916633
 Cd        1.8802665170    7.5431071117   -0.8506690060
 Se        2.8256244927    8.2025540485   -3.2974975602
 Cd        6.2844138830    6.9956824457   -3.7058942701
 Se       -3.7931866086    1.9032487374    9.3768161069
 Cd       -1.7654374654    3.4425343528    8.6718800939
 Se        0.8772854474    3.5296544711    8.0707515067
 Cd       -0.6082805336    3.3986531123    5.5528699665
 Se        1.5553417670    4.0883135372    4.0924895252
 Cd        4.2198294903    4.2227175190    4.9660565699
 Se        6.3164723693    4.9168473785    3.4252950890
 Cd        4.7716350867    5.1435406985    1.2430050399
 Se        6.0233586277    6.1167123130   -1.0004520886
 Cd        8.6118002004    5.3919050501   -0.9132214196
 Cd        2.5971223446    1.4149734368    7.6797670923
 Se        4.9176671054    1.8968464494    6.2971654825
 Cd        7.3875896501    3.1516192047    6.0765926124
 Se        9.7749989558    2.8985423668    5.2400775690
 Cd        8.5167012019    3.0586432999    2.9123740033
 Se        9.9758981732    3.8479575468    0.7234446239
 Cd       -2.1506803547    7.4299832919    4.6732201619
 Se        0.6760382604    8.0448344635    5.1138513896
 Cd        3.3645685513    7.8399796019    4.4502602692
 Cd        1.4678734040    6.0144612512    6.8928084193
 Se        4.0889224756    6.4531117670    6.6396003093
 C        -8.7369252659   -3.7503522402   -7.6554045775
 N        -7.7973343923   -4.7281125490   -7.0756947392
 H        -8.3010053159   -3.2838895890   -8.5431343777
 H        -8.9280085853   -2.9838807318   -6.9012058949
 H        -9.7010469299   -4.1982301942   -7.9233713077
 H        -7.7078243380   -5.5629170054   -7.6510477312
 H        -8.1027588489   -5.0019629470   -6.1229508065
 C        -7.5544375500  -10.8629518699    0.7851475142
 N        -8.1763756463   -9.6193689542    1.2561581192
 H        -6.6299345796  -11.0192344997    1.3483238993
 H        -7.2984470837  -10.7547348165   -0.2726506911
 H        -8.1933405567  -11.7476302002    0.9055297930
 H        -8.3262947706   -9.6094609804    2.2638161433
 H        -9.0381383898   -9.3751688036    0.7763812305
 C        -6.3609639949   -9.9636955895   -3.9880377030
 N        -7.0530123115   -8.7939812503   -4.5452151220
 H        -6.6486775359  -10.0786825965   -2.9392354258
 H        -5.2827765035   -9.7796322652   -4.0215877682
 H        -6.5783263102  -10.8949840361   -4.5290192781
 H        -8.0646165408   -8.8849456138   -4.5730885326
 H        -6.6833273401   -8.5233130105   -5.4561377411
 C        -2.1301011178   -8.6676325078   -8.1260179887
 N        -3.0542062411   -7.6166284269   -8.6016156114
 H        -2.1569557149   -8.6958981282   -7.0337172452
 H        -1.1090498231   -8.4224286452   -8.4250440717
 H        -2.3886035109   -9.6612105050   -8.5115975949
 H        -3.9859694866   -7.7353873074   -8.1990690074
 H        -3.1111340347   -7.5612481893   -9.6152207595
 C        -3.3204230472  -12.4711714930   -1.8527294431
 N        -4.2880571147  -11.5265302251   -1.2651151470
 H        -2.3909898554  -12.4036894760   -1.2812502843
 H        -3.1023739048  -12.1710750745   -2.8805912799
 H        -3.6689279351  -13.5119822764   -1.8406138176
 H        -4.3902247929  -11.6499531150   -0.2597870670
 H        -5.1923814348  -11.5398585601   -1.7252158729
 C         1.1537425069  -11.5954548881   -1.7297619898
 N         0.9070344223  -10.3063059426   -1.0609012297
 H         1.9940360161  -11.4859700558   -2.4202471662
 H         0.2705411932  -11.8750725620   -2.3110201968
 H         1.3821231881  -12.4048323265   -1.0241199208
 H         1.7250986567   -9.9841715716   -0.5346053207
 H         0.0948392923  -10.3310714695   -0.4301050474
 C         2.0145199699   -7.2491729385   -9.2322034954
 N         2.6208343178   -6.3975351549   -8.1928558799
 H         0.9276016039   -7.1556246738   -9.1686456321
 H         2.2840299286   -8.2938184333   -9.0584484307
 H         2.3296927104   -6.9670923487  -10.2433440735
 H         2.3616309218   -5.4093104353   -8.3114799043
 H         3.6394299408   -6.4529284748   -8.1594709271
 C        -9.4759741605    1.0400143325   -6.5062093384
 N        -8.6356498860   -0.1342439582   -6.2076273384
 H        -9.0807914610    1.5639385101   -7.3823678986
 H        -9.4513007942    1.7034834694   -5.6379217882
 H       -10.5229788976    0.7726976442   -6.6908368098
 H        -8.7179569619   -0.8469582135   -6.9287937624
 H        -8.9074983340   -0.5361401690   -5.2932163626
 C       -11.5241773193   -3.8871175050    0.0807019714
 N       -10.2230882337   -3.6003447480   -0.5580904642
 H       -11.7596161317   -3.0914356475    0.7926237800
 H       -11.4483275117   -4.8234240262    0.6393537186
 H       -12.3399727929   -3.9654203437   -0.6477521196
 H       -10.2307002403   -2.7123962245   -1.0737192056
 H        -9.9584459439   -4.3346057813   -1.2229443227
 C         3.8150587602   -0.8465938528  -10.5086062018
 N         3.1299961479    0.2547255789   -9.7960227202
 H         3.0960983667   -1.3715792162  -11.1408962392
 H         4.2062891135   -1.5565622370   -9.7772551888
 H         4.6479633444   -0.4914259873  -11.1268738798
 H         2.7760887773    0.9612545479  -10.4371599144
 H         3.7479503727    0.7040724818   -9.1181441199
 C        -2.1862108361  -10.5806048672    4.8766584982
 N        -3.2313400291   -9.6245356177    5.2515450609
 H        -1.2101634513  -10.1193040732    5.0560777942
 H        -2.2647448282  -10.7705833854    3.8015446028
 H        -2.2516306091  -11.5335635622    5.4232140645
 H        -3.2384793614   -9.3772509644    6.2397986157
 H        -4.1661729691   -9.9101807715    4.9581859880
 C        10.0279207413   -5.2624652186   -5.1686642646
 N         9.2740269754   -4.2015318253   -5.8512771575
 H         9.6521761043   -6.2385382880   -5.4845745824
 H         9.8566071163   -5.1723430073   -4.0926332442
 H        11.1075086389   -5.2250062707   -5.3681324168
 H         9.2619273752   -4.2868001252   -6.8653616888
 H         9.5771210810   -3.2532309891   -5.5985284667
 C         1.5009270072  -12.2266982153    2.4338401935
 N         0.7571125488  -11.1224425652    3.0744767130
 H         2.1365969859  -12.7184502569    3.1747942121
 H         2.1505502847  -11.8108574749    1.6602142615
 H         0.8346363517  -12.9730107295    1.9840924241
 H         0.2073159518  -11.4517613545    3.8638652785
 H         0.1052168439  -10.6756874322    2.4143879469
 C         8.2912200352   -7.8666120414   -0.2588590419
 N         7.8519787958   -7.4182528196    1.0782327553
 H         7.6130540602   -7.4407494597   -1.0025656981
 H         8.2299515005   -8.9557013323   -0.3217540235
 H         9.3184625415   -7.5560188894   -0.4865344721
 H         7.8802710396   -6.3922771870    1.1679322373
 H         8.4080047973   -7.8123227892    1.8350591476
 C        -9.4703154998    5.8591157668   -6.2544489411
 N        -8.9399770309    4.5604293981   -5.7983969038
 H        -9.0205007502    6.1181013634   -7.2163773866
 H        -9.1834608571    6.6273772869   -5.5310568102
 H       -10.5621381472    5.8572224163   -6.3599269531
 H        -9.1178802687    3.8218483406   -6.4745820631
 H        -9.3347071505    4.2763897798   -4.8852825400
 C       -12.1090786501    0.6192229068    0.7799925484
 N       -10.8037348753    0.8464575735    0.1248147616
 H       -12.2350991282    1.3384680975    1.5932234572
 H       -12.1237093687   -0.3829833665    1.2157679222
 H       -12.9489997862    0.7153215775    0.0822867049
 H       -10.7466583892    1.7803057973   -0.2945370565
 H       -10.6273414545    0.1717615267   -0.6315646712
 C         3.3731333948    4.4126934278   -9.1657124068
 N         1.9222947894    4.5808809981   -9.3854720046
 H         3.6117880357    3.3586290605   -9.0088350063
 H         3.6632368814    4.9496121087   -8.2589260008
 H         3.9796778150    4.7937689330   -9.9965977283
 H         1.5879182311    4.1599115091  -10.2489956022
 H         1.6449016516    5.5598922125   -9.3532920719
 C        10.0788394304   -0.8618244332   -8.8685184365
 N         9.3777685042    0.3427657932   -8.3910201645
 H         9.3488099999   -1.5492224723   -9.3030787408
 H        10.5318473184   -1.3562274686   -8.0057999010
 H        10.8615959805   -0.6435503066   -9.6063469277
 H         8.9236352091    0.8724411354   -9.1298833314
 H         9.9721918995    0.9490583813   -7.8327232533
 C        -0.3042822904   -9.5858800539    8.2723971810
 N         0.5973293731   -8.5651473248    7.7066536411
 H        -0.8525660250  -10.0646015944    7.4586501145
 H        -1.0347591314   -9.1054076295    8.9270584227
 H         0.2283025839  -10.3618693574    8.8353780395
 H         1.2260528827   -8.9325310442    6.9834615024
 H         1.1677200778   -8.0986821585    8.4093714534
 C        10.8186974642   -4.6380978850   -1.1003495313
 N        11.4314558850   -3.6150301262   -1.9766429089
 H        10.0088072045   -5.1394789810   -1.6356179051
 H        10.3751346792   -4.1409781669   -0.2333182347
 H        11.5436048142   -5.3817240990   -0.7474295393
 H        11.8886197342   -4.0139129866   -2.7915288185
 H        12.0813698796   -3.0226964168   -1.4594879137
 C         5.3495799744   -8.7326414561    8.5897681789
 N         5.1145427858   -7.6772977887    7.5994776292
 H         5.8739882545   -9.5643520535    8.1128502476
 H         4.3895662333   -9.1108123261    8.9516600627
 H         5.9401395377   -8.4022334886    9.4550488035
 H         5.9554628907   -7.3463532952    7.1301340913
 H         4.5574862860   -6.8942864697    7.9367674819
 C       -10.5312741709    6.0840890936    4.9762401081
 N        -9.2338841216    6.3618463812    4.3178026765
 H       -10.5257969171    5.0482235092    5.3229344692
 H       -11.3444244936    6.1975311719    4.2552446746
 H       -10.7153788928    6.7448930592    5.8306753300
 H        -8.4617246335    6.2128563385    4.9775646763
 H        -9.1745103694    7.3055885290    3.9436884304
 C       -10.5049635489    7.9393948125   -0.9631165063
 N        -9.8740979608    7.3398408691   -2.1436678017
 H        -9.7357984561    8.4109525336   -0.3465537279
 H       -10.9708592340    7.1466145983   -0.3725176143
 H       -11.2682023564    8.6909711014   -1.2056603133
 H        -9.3471319856    7.9948262120   -2.7156260316
 H       -10.5283769671    6.8040981694   -2.7107103550
 C        -4.8476135200   10.1450521836   -5.0550759387
 N        -5.3089186216    9.0427838144   -5.9238176518
 H        -3.8238669281   10.4188071689   -5.3157672982
 H        -4.8440794976    9.7994716579   -4.0184931344
 H        -5.4853939345   11.0342655320   -5.1294046617
 H        -5.3607665728    9.3001636227   -6.9062213161
 H        -6.2106049170    8.6810355386   -5.6043131867
 C         9.7460993560    4.2111141215   -7.8037721946
 N         8.8521363652    5.2587297350   -7.2899826071
 H         9.2076685626    3.6132798482   -8.5435299997
 H        10.0219910917    3.5558199590   -6.9729412214
 H        10.6634660019    4.6057083375   -8.2592385744
 H         8.5576426273    5.9302692147   -7.9935439950
 H         9.2321947666    5.7395295336   -6.4751860667
 C        -0.8034686020   -4.6722897318   10.1169446498
 N         0.1544016807   -3.9450942426    9.2599204336
 H        -1.3437299971   -5.4054328083    9.5111625710
 H        -1.5467080724   -3.9713080420   10.5035146805
 H        -0.3147782894   -5.1850372838   10.9547445856
 H         0.8300035682   -4.5542493697    8.7861483963
 H         0.6555557608   -3.2097303238    9.7553795658
 C        11.9755618503    2.4398917236   -2.9093844297
 N        10.5143311494    2.2526396012   -2.9207004146
 H        12.4509304731    1.5170067801   -2.5672347249
 H        12.2364853795    3.2312804244   -2.2013868744
 H        12.3810062029    2.6986296646   -3.8961872008
 H        10.2281836605    1.4781719020   -3.5342493426
 H        10.0124354412    3.0949940860   -3.2142185531
 C         5.3984285149   -4.1530136210    9.2755557639
 N         4.7617416396   -2.9035204713    8.8314840486
 H         5.9622298669   -4.5663212715    8.4351423031
 H         4.6250054950   -4.8726782775    9.5558978705
 H         6.0832658655   -4.0165338630   10.1218098147
 H         5.4309191485   -2.2561234163    8.4160854963
 H         4.2167972434   -2.4411276457    9.5533268907
 C        10.0300029412   -5.6809949677    4.6173420772
 N         8.8484572801   -5.2538679864    5.4000301501
 H        10.8162992284   -4.9260096974    4.7018439122
 H         9.7379605422   -5.7337293343    3.5656318648
 H        10.4110399551   -6.6592272822    4.9356654088
 H         9.0445011916   -5.2264059646    6.3978481456
 H         8.0362899243   -5.8559176884    5.2097802750
 C        -7.7579158704   10.1983754661    2.8396316176
 N        -7.4646759737    9.3931580930    1.6469382035
 H        -6.8983405356   10.8354461621    3.0582937611
 H        -7.8842982395    9.5394802768    3.7027315621
 H        -8.6477950717   10.8330861165    2.7339805460
 H        -7.1573401085    9.9390650221    0.8443822124
 H        -8.2130456584    8.7618147040    1.3724029652
 C        -1.1199309824   10.9504286407    2.7406347135
 N        -2.3384333705   10.3875792273    2.1337150321
 H        -0.4629617190   11.3075133490    1.9432224327
 H        -0.5815480938   10.1618638448    3.2755147055
 H        -1.3208771200   11.7779971105    3.4354883606
 H        -2.8767734956   11.0658395218    1.5998561445
 H        -2.9567963051    9.9077605652    2.7878376436
 C        -0.7142140361   10.3485724748   -6.2104636507
 N         0.3111224734    9.5004569565   -5.5800521229
 H        -0.7211813960   11.3343848324   -5.7386860059
 H        -1.6889002071    9.8821031217   -6.0481575991
 H        -0.5583164918   10.4743918220   -7.2886890850
 H         1.2509624694    9.8895879577   -5.6361278456
 H         0.3317849814    8.5552182807   -5.9863782549
 C        -5.3515745083    5.6647991428   10.5781096326
 N        -5.2512172769    5.5354713505    9.1205104328
 H        -4.6838731085    4.9416559149   11.0551611751
 H        -6.3687558279    5.4160512092   10.8898266747
 H        -5.1154659575    6.6706831448   10.9513789229
 H        -4.3534796708    5.8210902904    8.7295218989
 H        -6.0030039966    5.9961549824    8.6089685319
 C         6.6897289747    9.8037581819   -2.0153040315
 N         6.0976436205    9.2775846231   -3.2581723495
 H         7.7812421872    9.7687514500   -2.0822629492
 H         6.3745667006    9.1651244535   -1.1862968642
 H         6.3861174966   10.8368965770   -1.8073543561
 H         6.3900697983    9.7879493082   -4.0885855198
 H         5.0666114356    9.2725461106   -3.2175284072
 C        -0.6090893882    3.4207558356   11.6710258964
 N        -1.6616710496    4.1837905381   10.9708270767
 H         0.3599591525    3.6514301362   11.2212563125
 H        -0.8008160161    2.3543022927   11.5267267422
 H        -0.5750731157    3.6269926490   12.7475433640
 H        -1.5817091571    5.1859536092   11.1170300180
 H        -2.5943114633    3.8562923191   11.2216047252
 C        11.3712254463    6.7794112031   -1.5945652630
 N        10.1555813685    7.1945102346   -0.8627279189
 H        11.0988405965    6.5422303406   -2.6262645520
 H        11.7590425128    5.8724457678   -1.1232232447
 H        12.1553397689    7.5460688297   -1.5905262949
 H         9.7333774158    8.0370198707   -1.2419935402
 H        10.3295887571    7.3055468656    0.1337675693
 C         4.7354218071    1.0238927140   10.1352197575
 N         3.6776831382    1.9602578501    9.7166776377
 H         5.4377133757    0.9059566683    9.3055873659
 H         4.2850447708    0.0511989525   10.3489123238
 H         5.2854137161    1.3602010502   11.0223698554
 H         4.0498204149    2.8664132394    9.4378510420
 H         2.9515835290    2.0960147334   10.4147350389
 C         8.5139985909    5.6329118073    7.7692198836
 N         7.3173206841    5.3403748223    6.9562887019
 H         9.3938704657    5.2506510897    7.2427523501
 H         8.4388478606    5.1135511799    8.7281613099
 H         8.6410301626    6.7054819284    7.9618707721
 H         7.3511934583    5.7984468408    6.0423971615
 H         6.4387757198    5.6141179139    7.3966854786
 C        -3.0221262796    9.2294063317    7.2619329830
 N        -2.2762505433    9.4191490531    6.0076081112
 H        -2.5629466368    8.4188025122    7.8334649113
 H        -4.0418033998    8.9265017043    7.0098920714
 H        -3.0572425017   10.1325964209    7.8849393362
 H        -1.2908643478    9.6503745080    6.1298176761
 H        -2.7347505910   10.0909922674    5.3977995699
 C         6.2909486652    8.9819762926    4.0498858202
 N         4.9103930959    9.4245370803    3.7380666431
 H         6.4391965055    7.9701707866    3.6593775151
 H         6.4186381410    8.9415599798    5.1338618690
 H         7.0484771000    9.6480434715    3.6214407193
 H         4.7049989722    9.3693184671    2.7384578299
 H         4.7148329708   10.3629250782    4.0776134432
 C         0.5488070159    7.0184033980    9.9109376370
 N         0.1699592889    7.1668492960    8.5007043417
 H         1.5324581854    7.4673188722   10.0674319583
 H         0.6338107254    5.9520410636   10.1381243771
 H        -0.1593552126    7.4886584956   10.6078497975
 H         0.2423927597    8.1167905984    8.1445111634
 H        -0.7437282862    6.7763031138    8.2594201492
$end
$rem
method pbe0
basis LANL2DZ
ecp fit-lanl2dz
n_frozen_core 500
mem_total 32000
mem_static 3000
ithrsh_dft 15
CIS_N_ROOTS  130
RPA false
$end 
