# Supplementary material for: Colloidal CdSe nanocrystals are inherently defective
Source: Nat Commun. 2021 Feb 9;12:890. doi: 10.1038/s41467-021-21153-z (PMC7873310; doi:10.1038/s41467-021-21153-z)
Supplement: Supplementary file 5 — Supplementary Data 2 [file 41467_2021_21153_MOESM5_ESM.zip › CdSe_TDDFT_inputs/Cd33Se33/Cd33Se33_menh2_tda_tddft.in]

$molecule
0 1 
Cd        1.7765418695    6.2308653242    1.4236932782
Cd        4.3027567631    3.1553063040    1.6506774399
Cd        6.7761985388   -0.6471464011    1.3651634218
Cd       -2.8086616373    5.7080250014    1.2616300995
Cd       -0.1244533977    2.4974052734    1.4972235967
Cd        2.6041792463   -1.1753234187    1.5700776983
Cd        4.8157349143   -4.7646342672    1.5699942775
Cd       -4.7561642235    1.8421552739    1.7614407533
Cd       -1.9594147358   -1.5969094533    1.5080762522
Cd        0.6959494415   -5.5452752762    1.7445361932
Cd       -6.1353712519   -1.9019673253    1.5118845160
Cd       -3.1301712478   -5.7086745023    1.0476949916
Cd        1.5190875568    4.2064436124    4.4935348129
Cd        2.3701013547    0.4740195327    5.2418930197
Cd        3.2578472254   -3.6162351830    4.5850503949
Cd       -1.4379954694    1.2202850341    5.2673576124
Cd       -0.3425377555   -2.5665498837    5.0879008721
Cd       -4.3378171320   -1.2828377407    4.5209726268
Cd        2.2798464513    1.3992896855   -1.9549599585
Cd       -2.1571926153    0.9722838409   -1.9670944219
Cd        0.5675251867   -2.5965709667   -1.5992416869
Cd        0.3098557945    2.4448126419   -4.9660816262
Cd        2.4272151335   -1.6856543503   -4.6998641810
Cd       -2.2349104668   -1.3299522547   -4.8146937361
Cd        2.8359244608    5.2433928520   -2.6868563224
Cd        6.2986560140    1.5787071497   -1.1998278327
Cd       -0.4283653865    5.5147579811   -2.1728188084
Cd        5.4966695881   -2.5981544743   -2.0427963668
Cd       -4.5691838352    4.1745041242   -1.2640205038
Cd       -5.8787219817   -0.6055129129   -2.5751251632
Cd       -4.3784865201   -3.4756854217   -2.1092422356
Cd        3.4735692289   -5.2114531546   -2.4917653368
Cd       -1.0301201528   -5.2435139099   -2.8851374773
Se        0.7972614891    2.4031609838    6.3942293236
Se        2.0525881162   -1.9937543909    6.3758716041
Se       -2.3209899250   -1.1360726014    6.3469790464
Se        4.1135510647    3.3365168806   -1.1611918089
Se       -0.1115711875    2.6732930899   -1.2254609562
Se        2.9128557240   -1.2139061433   -1.1676740957
Se       -4.7562386808    1.3893859236   -1.0584592207
Se       -2.0198505895   -1.7306180132   -1.2357375145
Se        1.0908946655   -5.3249550251   -1.1264874138
Se        3.6856357054    5.3335055012    3.2119528679
Se        6.8376881780    2.0863001499    1.5259171889
Se       -0.4979078245    5.0631916507    2.6309546427
Se        2.2394535309    1.3992499732    2.5202717732
Se        4.9716612664   -2.1821022999    2.7577444566
Se       -5.2783694939    4.5181258547    1.4279392090
Se       -2.1710269525    0.9901644312    2.5651049926
Se        0.4361381392   -2.7142582654    2.3582682674
Se        3.0253584176   -5.9817664225    3.2506329601
Se       -6.3076991059    0.2140126647    3.3459764881
Se       -3.9364205989   -3.2875725398    2.5020828582
Se       -1.3903698190   -7.0095559419    2.5367212022
Se        2.6757180985    1.0195903357   -4.6857034388
Se       -2.2203875460    1.4211539204   -4.7141927497
Se       -0.0918827092   -3.0822415777   -4.4778722514
Se        1.6204994816    7.1421658484   -1.0994907866
Se        7.4917456658   -0.9384354887   -1.3161481783
Se       -2.8834088730    6.3692840600   -1.4592854202
Se        0.8637008124    5.1169555475   -4.6030935157
Se        5.7376568649   -5.1582799668   -0.9170936436
Se        4.4407184354   -3.5128949954   -4.4444397127
Se       -6.8254500980   -2.7227390283   -0.9629732232
Se       -3.3959226955   -5.9522963766   -1.7570853866
Se       -4.8435125102   -2.2025025195   -4.5392125183
C         0.2010369141    6.7263706573    6.2491525041
N         1.4966471781    6.0197139234    6.1156662560
H        -0.5539665413    6.0049200812    6.5993342734
H        -0.1215224593    7.0790767847    5.2562766632
H         0.2280573914    7.5805912629    6.9533257555
H         1.7719788716    5.5299864550    6.9750879020
H         2.2643345277    6.6118478833    5.7766650510
C        -3.8997789239    3.4665278452    5.1689724209
N        -2.9403199286    2.8639107144    6.1374155447
H        -4.5802173830    2.6825611611    4.8001494688
H        -3.3415922332    3.8625947197    4.3066866220
H        -4.5065330756    4.2799453654    5.6086095411
H        -3.4132589075    2.3953772560    6.9200635221
H        -2.2659285980    3.5460796337    6.5077068077
C        -4.5139845071    8.2442381320    2.5553648029
N        -3.3013175674    8.0154877382    1.7253599049
H        -4.3022639986    7.9417713841    3.5926974983
H        -5.3233148285    7.5969993023    2.1818991771
H        -4.8540320353    9.2970839667    2.5519606141
H        -2.4704619308    8.4995277240    2.0831453298
H        -3.4373683092    8.2570869145    0.7315167869
C        -5.8635207095    3.6418555625   -4.3641782600
N        -4.6200047867    4.0509129350   -3.6616498819
H        -6.6558745954    4.3851097819   -4.1814581404
H        -6.1870325699    2.6720493257   -3.9520726806
H        -5.7234664529    3.5264259494   -5.4549074227
H        -4.2903398320    4.9874651612   -3.9349626231
H        -3.8616224663    3.3654149476   -3.8516961829
C         2.1538520760   -1.1651526233   -8.0497815791
N         2.2781279551   -2.2500795808   -7.0545775485
H         3.0085949837   -0.4793075406   -7.9419870440
H         1.2424914425   -0.5853969347   -7.8277746249
H         2.1048006192   -1.5189287499   -9.0989107567
H         3.1388918806   -2.8047277343   -7.1404529983
H         1.4579138487   -2.8676757073   -6.9942638882
C        -0.8556108840    3.5069797861   -7.8221427181
N         0.4043893004    2.8732067596   -7.3570101989
H        -1.0114714396    4.4227385046   -7.2296397692
H        -1.6966251640    2.8262404467   -7.6145563807
H        -0.8488969617    3.7721306625   -8.8970889587
H         1.1937095593    3.5309070787   -7.3469391185
H         0.6557528234    2.0251438274   -7.8756566107
C        -2.2620921478   -0.6456140429   -8.1269421753
N        -2.5361419553   -1.7635167966   -7.1959218041
H        -1.1801890675   -0.4354317087   -8.1251806924
H        -2.7713749397    0.2561933981   -7.7520791611
H        -2.5833004604   -0.8416472205   -9.1688203033
H        -1.9961873292   -2.6114461475   -7.3997978993
H        -3.5370935889   -1.9906551086   -7.1099258589
C         5.0183850398   -7.5656927841   -4.0010227159
N         3.6797942558   -7.4356288322   -3.3563031498
H         5.7858354287   -7.3076118019   -3.2541962771
H         5.0914211026   -6.8279520864   -4.8154400235
H         5.2134330550   -8.5796563537   -4.3970857982
H         3.5852832301   -8.0224479585   -2.5184104825
H         2.9067020744   -7.6358125993   -4.0003408771
C        -2.2739614216   -6.1189054024   -5.7162618658
N        -1.5674897101   -6.8301351671   -4.6132043513
H        -1.5852502979   -5.3826612821   -6.1604225105
H        -3.1269276826   -5.5682304609   -5.2866324041
H        -2.6506983598   -6.8015200835   -6.5005436342
H        -0.7877080771   -7.4048561321   -4.9509555127
H        -2.2161528093   -7.3969249633   -4.0473743855
C         7.9829219537   -5.1172433574    2.6315812053
N         6.8054007858   -5.9636376627    2.3346783441
H         7.7284281228   -4.4110900782    3.4395588119
H         8.2123789475   -4.5321141711    1.7255409149
H         8.8864596283   -5.6888128106    2.9209877979
H         6.5193248102   -6.5766331746    3.1058503075
H         6.9198748137   -6.5010856481    1.4649235311
C         5.8502837024   -3.3196234691    6.6038993524
N         4.8759704588   -4.3782854548    6.2397477404
H         5.2824456056   -2.4603080974    6.9969193593
H         6.3776573477   -2.9906154341    5.6934366947
H         6.5904056564   -3.6377005860    7.3631379622
H         4.2599518442   -4.6242832426    7.0235729092
H         5.3051430318   -5.2262548364    5.8533527011
C        -1.4236286297   -5.3138455732    6.5198136391
N        -0.6820813789   -4.8960640029    5.2961166946
H        -2.3972606134   -4.8000832841    6.5367545869
H        -0.8629080579   -5.0048885213    7.4156536175
H        -1.5942024202   -6.4051348149    6.5499084581
H        -1.1586460762   -5.2514412257    4.4360429374
H         0.2602658776   -5.3167436342    5.2751627910
C        -6.7544749999   -2.8700852272    6.3938171084
N        -5.3560416781   -2.9929831072    5.9230066659
H        -7.4227224820   -2.7836255865    5.5225323141
H        -6.8557898396   -1.9430368016    6.9787784172
H        -7.0925761084   -3.7204739982    7.0175182523
H        -5.1891593220   -3.8083985496    5.3184628749
H        -4.6639663028   -2.9719197079    6.6840287708
C         5.2950221750    2.0616455278    5.5451289107
N         4.7341292948    0.7793581760    5.0284898714
H         5.1426501882    2.1142784401    6.6341948804
H         4.7563246167    2.9011675840    5.0761686897
H         6.3689787660    2.1783609028    5.3140232477
H         5.1864369644   -0.0476612137    5.4396656692
H         4.8434044752    0.7113880987    4.0035946729
C        -8.6138373986   -3.9674091100    2.6623908452
N        -8.3491722019   -2.5488426823    2.3335978819
H        -7.9236764145   -4.2926705845    3.4571898199
H        -8.4095857853   -4.5740817711    1.7657334600
H        -9.6518716027   -4.1666603033    2.9937237030
H        -8.4701208010   -1.8943134778    3.1171598320
H        -8.8903568719   -2.2324654423    1.5199146161
C        -6.0526302509   -6.7891034407    2.2179823089
N        -5.4845577474   -6.2265533055    0.9698046571
H        -5.8648614940   -6.0749617580    3.0358085837
H        -5.5287354621   -7.7261541057    2.4626681512
H        -7.1398197442   -6.9926974449    2.1601474257
H        -5.8865681995   -5.3116188212    0.7136021848
H        -5.5581311497   -6.8552568525    0.1599482945
C        -8.5810907750    1.0774648785   -1.8986094013
N        -8.1507404143    0.0759594901   -2.9133308414
H        -8.0220629126    2.0135495806   -2.0467919797
H        -8.3146953353    0.6980535726   -0.8998501665
H        -9.6659965481    1.2883880102   -1.9278954926
H        -8.3655115592    0.3592383439   -3.8759116997
H        -8.5449540073   -0.8572516301   -2.7237689076
C         6.4951393096    2.7568277489   -4.3570356949
N         6.1819624598    1.5177115622   -3.6009478995
H         7.5515996300    3.0284832589   -4.2031832079
H         5.8600004676    3.5634380988   -3.9550830316
H         6.3007698002    2.6598934615   -5.4410839498
H         6.8051759471    0.7317497819   -3.8340158702
H         5.1985896229    1.2331050397   -3.7802923481
C         3.9995723146    7.7414065866   -4.2621524457
N         4.6107928320    6.5147039924   -3.6712011287
H         3.4560446737    8.2745479788   -3.4660420550
H         3.2587515794    7.4351253934   -5.0175539699
H         4.7437479381    8.4178413601   -4.7219085907
H         5.2438887871    6.7242607724   -2.8900845807
H         5.1040330968    5.9451992036   -4.3680853500
C         0.4692540134    9.1933565681    2.2138285801
N         1.8130765740    8.5830604098    2.0870609149
H        -0.0864444049    8.6792664745    3.0161710196
H        -0.0629744824    9.0296836673    1.2618875255
H         0.4881019265   10.2798603980    2.4273820335
H         2.4070649010    8.6974215710    2.9151920206
H         2.3017849971    8.9034236545    1.2403808138
C         9.7352632690   -0.2654460192    2.8156213559
N         9.0349100337   -1.2478107507    1.9446924411
H         9.3108402886   -0.3182127006    3.8303509999
H         9.5420398070    0.7477625272    2.4289981372
H        10.8268301508   -0.4349388067    2.8752039280
H         9.0864064720   -2.2082504566    2.3023761594
H         9.3657478864   -1.2307435633    0.9677547931
$end
$rem
method pbe0
basis lanl2dz
ecp lanl2dz
mem_total 8000
mem_static 900
ithrsh_dft 15
CIS_N_ROOTS 218
RPA true
SCF_CONVERGENCE 8
$end
