# Supplementary material for: Colloidal CdSe nanocrystals are inherently defective
Source: Nat Commun. 2021 Feb 9;12:890. doi: 10.1038/s41467-021-21153-z (PMC7873310; doi:10.1038/s41467-021-21153-z)
Supplement: Supplementary file 5 — Supplementary Data 2 [file 41467_2021_21153_MOESM5_ESM.zip › CdSe_TDDFT_inputs/Cd38Se38/Cd38Se38_topo_tddft.in]

$molecule
0 1
 Cd       -4.8926702187   -5.6527997048   -2.3667734366
 Cd       -4.9835525587    1.3098039582   -4.4706872261
 Cd       -0.8187150419   -5.8477801222   -2.5037071975
 Cd       -3.0735221294   -2.4330612796   -4.3190300526
 Cd       -0.2251596082    0.8454647158   -3.6830109575
 Cd       -2.4031440645    2.9048063696   -6.1769633229
 Cd        3.2518548407   -5.9375662475   -1.8756347556
 Cd        1.7578725253   -3.1045082865   -4.2917676259
 Cd        4.6164681289    0.8293466250   -3.6305826285
 Cd        2.2768108222    2.3902616007   -5.7988782496
 Cd        6.4385602645   -2.2771428361   -2.4901746276
 Cd       -7.2912772345    1.3987072641   -0.0796952129
 Cd       -2.6945603224   -5.0461275134    1.2837591486
 Cd       -5.3811457281   -2.5142905093   -0.4596898713
 Cd       -2.8652630707    2.3579085393   -0.4691802009
 Cd       -4.7378491924    4.5730494548   -3.0961278510
 Cd        1.1891805447   -5.5300748235    1.6488691669
 Cd       -0.7339155811   -1.7206791823   -0.6283541516
 Cd        1.7717962633    2.4475228838   -0.0066638775
 Cd       -0.0601576596    5.0328991215   -2.6902199452
 Cd        5.3244902722   -4.4353285002    1.2219823783
 Cd        3.6885843459   -1.4671820222   -0.4902011699
 Cd        6.4730844438    2.7595717414   -0.2391228381
 Cd        4.2034455544    4.9238142127   -2.5388288644
 Cd       -5.3014509345   -3.8958479790    3.1499114536
 Cd       -7.2959663762   -0.2953148395    2.8763070427
 Cd       -5.4779130021    4.1264771098    2.5755536433
 Cd       -1.1152796757   -3.6859210404    4.8042307803
 Cd       -3.1413613050   -0.3568531110    3.0414295934
 Cd       -1.3003679696    3.8466709396    3.4493144839
 Cd       -2.8392071788    6.4690376749    0.7272211423
 Cd        2.5674270712   -3.0193810855    3.6373331290
 Cd        1.0799135220   -0.1360484669    2.4463850019
 Cd        5.2068189181    3.5889195033    4.0633334159
 Cd        1.8855059415    5.9098944863    1.9744440421
 Cd        5.9448072039   -0.2612372398    2.6493611174
 Cd        0.1843763708    1.4597578151    5.4284882430
 Cd        3.9847276009    0.8410520931    6.3357826340
 Se       -5.4473544395   -3.0827659354   -3.1789950816
 Se       -4.8806420232    3.8148251791   -5.7323920034
 Se       -2.9604986987   -7.0382292442   -3.6236272452
 Se       -0.7191866763   -3.0416229873   -3.0044235780
 Se       -2.5465327518    0.1781813342   -5.0799307420
 Se       -0.0448397549    3.4590931140   -4.9397165420
 Se        1.5487948217   -6.1693794084   -3.9456162365
 Se        3.9589994813   -3.3521765922   -2.5288609291
 Se        2.1380679825   -0.2362399468   -4.6544883127
 Se        4.5939410159    3.3692123900   -4.8507801230
 Se        6.9391991717   -0.4987797740   -4.3726499925
 Se       -7.7410945148   -1.3134152611    0.3336897449
 Se       -5.3689969774   -5.2193389522    0.5127306637
 Se       -2.9278457937   -2.1670929795    0.8916191496
 Se       -5.3182603755    2.0477951102   -1.8355727631
 Se       -2.5117183659    4.9160366018   -1.5561614713
 Se       -0.7744875412   -6.6134317677    0.1932642428
 Se        1.5650789155   -2.4583237245    0.9622958889
 Se       -0.4518795396    1.0201048776   -0.9517571551
 Se        1.9912376837    5.0176911973   -0.8734140186
 Se        3.6470006290   -6.4985171006    0.7774332662
 Se        6.3183953207   -2.0600952406    0.4987521112
 Se        4.1154123028    1.2009436892   -0.8757425339
 Se        6.5898295017    5.2370287104   -1.3081940430
 Se       -5.3219039772   -1.4499964368    4.3676913443
 Se       -7.6971378685    2.4274329451    2.4488859845
 Se       -5.4104120184    6.5463564405    1.4594004110
 Se       -3.1358228061   -5.3585153239    4.0260175340
 Se       -0.7282990692   -0.9699292098    4.4006437291
 Se       -3.3057645033    2.2902072666    2.2197095399
 Se       -0.7603911892    6.3337685166    2.5547683280
 Se        1.2424856066   -5.1903718522    4.4184942217
 Se        3.5672884983   -0.5684335310    4.0432559139
 Se        1.2790193103    2.5196275643    2.7905877285
 Se        3.7237437978    5.7625015514    3.9814897301
 Se        6.9447029539    2.2387762420    2.3775904271
 Se       -1.5605736910    3.3028434045    6.1152244313
 Se        5.9870577490    2.5666873032    6.5317585662
 C        -7.1722529535   -9.8146998036   -0.8825717035
 P        -5.7947660188   -8.8817219732   -1.7440829843
 O        -6.3847771066   -7.4227128971   -2.2540799919
 C        -4.3820646637   -8.8169685853   -0.5260301249
 C        -5.2367266740   -9.9792351589   -3.1494654016
 H        -3.4851061977   -8.4421522596   -1.0489211924
 H        -4.3836454573   -9.4672589840   -3.6301374470
 H        -7.4759541338   -9.2478787631    0.0101909403
 H        -6.8248656882  -10.8169724922   -0.5854114869
 H        -8.0300680422   -9.9029590257   -1.5656060926
 H        -4.6357284234   -8.1139906708    0.2838721935
 H        -4.1966736767   -9.8256498282   -0.1213218426
 H        -4.9250262346  -10.9608671202   -2.7568792623
 H        -6.0601217806  -10.1006119894   -3.8691116076
 C        -8.4311635806   -0.7905697868   -3.4348889792
 P        -7.9621230631   -0.6432444959   -5.2246127839
 O        -6.5625049133    0.1661115068   -5.5226977542
 C        -7.9176698193   -2.3656804820   -5.9353074265
 C        -9.3765168528    0.2472204597   -6.0708482272
 H        -7.6139458025   -2.3110773833   -6.9911897380
 H        -9.1631912808    0.3215832211   -7.1473233783
 H        -7.6295630625   -1.3249550049   -2.8994823913
 H        -9.3589789382   -1.3798982989   -3.3554004637
 H        -8.5759222782    0.2037202826   -2.9830209688
 H        -7.1746200663   -2.9412127144   -5.3552496809
 H        -8.9104345691   -2.8353898925   -5.8470045483
 H       -10.3208647550   -0.2972781188   -5.9112648536
 H        -9.4513831482    1.2617805590   -5.6513597200
 C        -4.0529002775   -5.8938367900   -7.0415587251
 P        -2.6721957760   -4.6546024729   -7.2017616915
 O        -2.9768416140   -3.2287103540   -6.4344007981
 C        -1.0976967972   -5.4915058271   -6.6788847889
 C        -2.4863277861   -4.3028179725   -9.0346280589
 H        -0.2695194983   -4.7658878465   -6.6776257493
 H        -1.6288107818   -3.6279625361   -9.1780657685
 H        -4.0493255282   -6.2576335555   -5.9946830935
 H        -3.8790450833   -6.7412769257   -7.7244219124
 H        -5.0085697627   -5.4020567893   -7.2767089954
 H        -1.2364269066   -5.8955778699   -5.6610393124
 H        -0.8778109324   -6.3241952573   -7.3672715780
 H        -2.3177343583   -5.2413578064   -9.5859169467
 H        -3.4010990817   -3.8140555232   -9.4015464252
 C        -2.9805428801   -0.3375163677   -8.8652153899
 P        -1.4981169053    0.7995551892   -8.8563549139
 O        -1.8250714281    2.3022793855   -8.2519821847
 C        -0.0950791914   -0.1080722322   -8.0395808639
 C        -0.9827847782    1.0272446670  -10.6400756776
 H         0.8150770874    0.5153482471   -8.0681969398
 H        -0.0771625317    1.6521967992  -10.6562904212
 H        -3.1357814891   -0.7249014550   -7.8444128624
 H        -2.8017623520   -1.1735725075   -9.5606944274
 H        -3.8649210920    0.2353997066   -9.1820333258
 H        -0.3596157656   -0.3234103917   -6.9925990314
 H         0.0789537324   -1.0616512246   -8.5667499365
 H        -0.7741784011    0.0515098417  -11.1069711862
 H        -1.7870608719    1.5411584127  -11.1864079970
 C         2.0710205145   -9.2611049395   -1.4491906592
 P         3.6209410493   -9.2550835384   -2.4888864722
 O         4.5317927978   -7.8741275116   -2.4020646288
 C         4.6382397565  -10.7111071057   -1.8924324515
 C         3.0865731868   -9.6633966974   -4.2293360159
 H         5.5609485765  -10.7792973640   -2.4878438569
 H         3.9710043992   -9.7496025100   -4.8781449657
 H         2.3154538863   -8.9420811845   -0.4236582281
 H         1.6342598675  -10.2732099802   -1.4445288612
 H         1.3460349601   -8.5478567926   -1.8739113767
 H         4.8942643197  -10.5520150035   -0.8341541008
 H         4.0604079617  -11.6432778882   -1.9952708376
 H         2.5149507146  -10.6054468640   -4.2361911501
 H         2.4495819766   -8.8251087433   -4.5659894252
 C         2.6194677605   -6.2631699026   -7.4839250379
 P         3.3764642347   -4.6122800331   -7.0460154945
 O         2.2843128817   -3.4905075082   -6.5121034408
 C         4.7988510567   -4.9531431989   -5.8912770869
 C         4.1561537983   -3.9919981569   -8.6322621005
 H         5.2524466948   -3.9993897348   -5.5776393326
 H         4.7288236700   -3.0800002427   -8.4116202980
 H         2.1794238396   -6.6780055936   -6.5589292629
 H         3.3985718524   -6.9351022847   -7.8794239868
 H         1.8324745234   -6.1141962258   -8.2382814377
 H         4.4111991937   -5.4701363893   -4.9998719702
 H         5.5454202113   -5.5812520942   -6.4046272178
 H         4.8261765611   -4.7604132360   -9.0494175185
 H         3.3618801745   -3.7574876122   -9.3565968429
 C         3.8696813908    0.6504810258  -10.2712685756
 P         4.0796208482    1.2093841801   -8.4971443059
 O         2.6412511193    1.8679596940   -8.0001937105
 C         4.6495006356   -0.2868183529   -7.5448020787
 C         5.4833916827    2.4374355560   -8.4897395808
 H         5.1606198370   -0.0010207145   -6.6082117367
 H         5.5984279769    2.8114067127   -7.4553261401
 H         3.1090467809   -0.1441146177  -10.3057518718
 H         4.8247876816    0.2681295751  -10.6646258306
 H         3.5308842179    1.5029916436  -10.8783121325
 H         3.7769639182   -0.9057455745   -7.2775060067
 H         5.3643695403   -0.8497827035   -8.1684932288
 H         6.4110809636    1.9422008066   -8.8185993324
 H         5.2393707352    3.2775948008   -9.1566734608
 C        10.3203623441   -2.3798104189   -3.8711550883
 P         9.7015656804   -2.9012063178   -2.1908665171
 O         8.2581465907   -3.7132202596   -2.2859812320
 C        11.0049607442   -4.0354395192   -1.4723005156
 C         9.6562179626   -1.4101635073   -1.0770883790
 H        10.7229790870   -4.2870660931   -0.4385987536
 H         9.1699223198   -1.7088824603   -0.1342146719
 H        10.4707854114   -3.2741541758   -4.4943220483
 H        11.2642007711   -1.8198624685   -3.7750109013
 H         9.5375600007   -1.7432205381   -4.3253557578
 H        11.0571278805   -4.9548379149   -2.0741309968
 H        11.9863547042   -3.5352467543   -1.4747720988
 H        10.6829195405   -1.0526710501   -0.8941868163
 H         9.0479524381   -0.5955294107   -1.5087838721
 C       -10.8576119403    1.0404902672    1.3004194429
 P       -10.7654813392    1.3324420072   -0.5370471641
 O        -9.3181523284    1.8517588949   -1.1472333411
 C       -11.3327011684   -0.2737930290   -1.3089878838
 C       -12.0827540371    2.6051614880   -0.9235463116
 H       -11.4186922623   -0.1602897205   -2.3992990212
 H       -12.1069562926    2.7855781478   -2.0083671274
 H       -10.3090555301    0.1185096568    1.5497922972
 H       -11.9164859854    0.9443446051    1.5939377525
 H       -10.3672525302    1.8725227287    1.8339643574
 H       -10.5692857530   -1.0335644841   -1.0691493509
 H       -12.3056324816   -0.5653453830   -0.8818240663
 H       -13.0678597947    2.2511634880   -0.5808138913
 H       -11.8258851089    3.5421945772   -0.4070418843
 C        -8.1971058212    5.1917329461   -0.7928719819
 P        -7.7009248574    6.4344645318   -2.0824137712
 O        -6.3632665355    6.0595630474   -2.9648336854
 C        -9.1510325265    6.5862589263   -3.2586420359
 C        -7.5206102853    8.0794278169   -1.2304180763
 H        -8.9135609466    7.3397043258   -4.0239245779
 H        -7.1560542995    8.8211188802   -1.9564021688
 H        -8.3926468421    4.2092067215   -1.2491546814
 H        -9.1054221224    5.5504171193   -0.2804949673
 H        -7.3793138247    5.1277273093   -0.0526021020
 H        -9.3060059595    5.6139509884   -3.7499016237
 H       -10.0591721659    6.8797663065   -2.7085821544
 H        -8.4904327169    8.3945865918   -0.8129114708
 H        -6.7869645509    7.9417639504   -0.4127523765
 C        -1.2500496171    9.4716833312   -2.6617848538
 P         0.2686081342    8.5530173631   -3.2312774009
 O        -0.0665004854    7.0132967117   -3.6995776368
 C         0.9321052437    9.4689512703   -4.7201931901
 C         1.5803320410    8.7097472261   -1.9212055109
 H         1.8416296347    8.9443116598   -5.0490689502
 H         2.4941561761    8.2159304415   -2.2965229897
 H        -2.0435892908    9.3277237248   -3.4108587293
 H        -1.0166757424   10.5460064432   -2.5683824989
 H        -1.5959122413    9.0804776866   -1.6849632370
 H         0.1832014193    9.4346930084   -5.5248929081
 H         1.1632627411   10.5151465789   -4.4637596322
 H         1.7664183235    9.7797642440   -1.7266913313
 H         1.2779695589    8.2157798267   -0.9850299615
 C         6.7962971050   -8.6217096151    1.1359435925
 P         7.6433969955   -7.0160314928    0.6935124013
 O         7.1938011664   -5.7695037385    1.6903054503
 C         9.4771833508   -7.3252615194    0.9136467836
 C         7.3774941143   -6.7378898462   -1.1283928232
 H        10.0326577282   -6.4417067189    0.5659234866
 H         7.6349676476   -5.6958259711   -1.3957961396
 H         7.0563877439   -8.9096499237    2.1657844359
 H         7.1064724935   -9.4119346124    0.4332822231
 H         5.7081305879   -8.4435436771    1.0604181582
 H         9.6923486440   -7.4916797356    1.9794765322
 H         9.7846863178   -8.2075298677    0.3302441942
 H         8.0377741312   -7.4259317363   -1.6840679762
 H         6.3320876925   -6.9668623684   -1.4008530967
 C         8.2565042476    3.0770455297   -3.9450824237
 P         9.2134481266    2.5753278640   -2.4352298007
 O         8.3607172529    1.7991412014   -1.2439967384
 C        10.5382717297    1.4329446984   -3.1046278609
 C        10.1180042581    4.0852262750   -1.8030583161
 H        11.1693563522    1.0615868021   -2.2840108969
 H        10.7148142163    3.8087508139   -0.9209363697
 H         7.8229966441    2.1672600377   -4.3938101827
 H         8.9336507401    3.5841779643   -4.6532160651
 H         7.4452706192    3.7521393753   -3.6315834652
 H        10.0185784392    0.5994968490   -3.6032606560
 H        11.1578106770    1.9764911989   -3.8359874270
 H        10.7719054020    4.4871586662   -2.5943551559
 H         9.3506533880    4.8273628442   -1.5201235346
 C         4.9668769671    8.9644731157   -5.5259804057
 P         5.4208972919    7.7545090151   -4.1698106097
 O         4.0492035891    7.0754112877   -3.5465513019
 C         6.6341953609    6.5606902455   -4.9291670461
 C         6.3990758882    8.7130404645   -2.8979948614
 H         7.1271872046    6.0278708855   -4.0976179501
 H         6.7225403625    7.9848872811   -2.1316953614
 H         4.4397507271    8.4163406824   -6.3215291359
 H         5.8741284483    9.4348789513   -5.9371862359
 H         4.3003709155    9.7397108290   -5.1196851707
 H         6.0873705096    5.8201692335   -5.5357982136
 H         7.3686803396    7.1138712186   -5.5375109479
 H         7.2750641062    9.1845202940   -3.3720291717
 H         5.7618461953    9.4820557160   -2.4362888597
 C       -10.0817854633   -5.7108670033    3.6597903732
 P        -8.4607761008   -5.5304618309    2.7353717548
 O        -7.4234472898   -4.6306885341    3.6607296738
 C        -7.8497998448   -7.2741930120    2.4600934178
 C        -8.9244679459   -4.8273075319    1.0752181806
 H        -6.9317935361   -7.1988273566    1.8523140750
 H        -8.0991257113   -5.0182888394    0.3706043099
 H        -9.8870564171   -6.1131641635    4.6647988289
 H       -10.7483300759   -6.3929034527    3.1083380313
 H       -10.5564453181   -4.7218685244    3.7427031988
 H        -7.6226010585   -7.7391256985    3.4308736010
 H        -8.6192045170   -7.8555642651    1.9262112363
 H        -9.8568842344   -5.3042257666    0.7302214836
 H        -9.0467788152   -3.7334880030    1.1559444068
 C        -7.9606083401   -0.3579233847    6.7812710724
 P        -9.2063720318   -1.2608070683    5.7258543098
 O        -9.1794971959   -0.8626297061    4.1267978194
 C        -8.9552099656   -3.0818293736    6.0605026339
 C       -10.8786066952   -0.8269164133    6.4501138735
 H        -9.9045548419   -3.6176189233    5.9069536930
 H       -11.6636767139   -1.3525598748    5.8863806699
 H        -6.9500022404   -0.6744911212    6.4674532616
 H        -8.1329520235   -0.5982935982    7.8432583597
 H        -8.0688497068    0.7238832467    6.6152445938
 H        -8.2043062869   -3.4777110838    5.3510678446
 H        -8.6129443038   -3.2256795983    7.0976737625
 H       -10.9201660148   -1.1224974773    7.5105438202
 H       -11.0375520567    0.2578608538    6.3587637575
 C        -5.0371734980    1.9422935682    6.0274034823
 P        -5.6308967058    3.7008382876    6.0985932543
 O        -5.2992006474    4.6088028547    4.7681134894
 C        -7.4817828563    3.6310781814    6.3979482244
 C        -4.8657016530    4.4768827054    7.6109468627
 H        -7.8674227318    4.6569491165    6.4964711463
 H        -5.1851538115    5.5272879460    7.6768961556
 H        -5.4866696812    1.4313185249    5.1624334467
 H        -5.3080795262    1.4129875781    6.9552899981
 H        -3.9371467806    1.9628527735    5.9183902699
 H        -7.9464418656    3.1580767764    5.5155019009
 H        -7.7038489671    3.0582851930    7.3132360001
 H        -5.1682687018    3.9264899775    8.5161692996
 H        -3.7709011088    4.4229372689    7.4844267072
 C        -1.4145222801   -5.2397061761    9.5903296492
 P        -1.9477480236   -5.1876162699    7.7979288601
 O        -1.2590807241   -3.8747056771    7.0765482573
 C        -1.4510359919   -6.8263164569    7.0518356216
 C        -3.8136669783   -5.1294783688    7.7971204742
 H        -1.9196673022   -6.9034221987    6.0552622915
 H        -4.1441476098   -5.1701645591    6.7447934526
 H        -0.3194652568   -5.3373839827    9.6289736883
 H        -1.8852273888   -6.0914858406   10.1061715683
 H        -1.7068684372   -4.2975261374   10.0769540904
 H        -0.3574325373   -6.8410816441    6.9253656277
 H        -1.7807979071   -7.6535842836    7.7011731041
 H        -4.2225842042   -5.9831868685    8.3611240463
 H        -4.1425785600   -4.1800122416    8.2450150541
 C        -3.0000201330    9.2105153525    3.1114734153
 P        -2.1953317985    9.7502724017    1.5184307043
 O        -2.3621571354    8.7084227514    0.2432582439
 C        -3.0003047393   11.3830667422    1.0744243401
 C        -0.4053346636   10.1414010566    1.8841285380
 H        -2.5630377971   11.7604231351    0.1380406472
 H         0.0436236489   10.6440379986    1.0136990191
 H        -3.9868762169    8.7677925561    2.8811051823
 H        -3.1024923280   10.0798847967    3.7819897199
 H        -2.3748779869    8.4279984173    3.5727316572
 H        -4.0774082852   11.2138890080    0.9270644439
 H        -2.8450637994   12.1160915802    1.8819351377
 H        -0.3398730554   10.7910299007    2.7720545896
 H         0.1295990263    9.1947402601    2.0662700239
 C         4.7071499550   -4.0088504062    6.3042308684
 P         5.4333992492   -4.6714172313    4.7224916341
 O         4.7021952515   -3.9726934645    3.3983762319
 C         7.2553172309   -4.3092012909    4.6746625753
 C         5.1566327265   -6.5128509364    4.7234148570
 H         7.6652838675   -4.8141837884    3.7828813235
 H         5.5756091310   -6.9216299537    3.7922365201
 H         4.7416963610   -2.9075276147    6.3074446515
 H         5.2684907275   -4.4156429542    7.1619518636
 H         3.6538894587   -4.3317388863    6.3619792865
 H         7.3908663575   -3.2143378140    4.5693708683
 H         7.7407307259   -4.6842656757    5.5907657627
 H         5.6340155349   -6.9730909836    5.6032924223
 H         4.0670611560   -6.6833708886    4.7354931064
 C         4.0727306057    9.4422362232    3.3714721527
 P         3.9632292901    8.7584327304    1.6350192113
 O         2.4990723104    8.0616344123    1.3116394940
 C         4.1652801182   10.2441892529    0.5055047647
 C         5.4734169668    7.7088720600    1.3684810471
 H         4.1547508165    9.8928207934   -0.5371124025
 H         5.4363117427    7.1775271708    0.4005264460
 H         3.2184118436   10.1106398282    3.5567533291
 H         5.0207388257    9.9893522041    3.5001577262
 H         4.0347471357    8.5792083875    4.0594349318
 H         3.3255245731   10.9373010729    0.6642823224
 H         5.1175585052   10.7553349139    0.7184948017
 H         6.3720334556    8.3475096843    1.4090406361
 H         5.4959536513    6.9498008861    2.1693340796
 C        10.2634863968   -1.4374656717    5.1031959768
 P         9.1141999367   -0.3191437621    4.1284970386
 O         7.6280054511   -1.0620589338    4.0799241993
 C         9.2165951445    1.3520306185    4.9508005298
 C         9.9167292110   -0.1567581541    2.4490004668
 H         9.1570239349    2.1270951464    4.1713249311
 H         9.3067315286    0.5293238664    1.8374181602
 H         9.8990797553   -1.5154776370    6.1385156594
 H        11.2836560811   -1.0218595357    5.1036861837
 H        10.2684470250   -2.4369771959    4.6432124652
 H         8.3315014795    1.5087604158    5.6001890718
 H        10.1514757582    1.4228234753    5.5310053269
 H        10.9324071687    0.2539149874    2.5716832722
 H         9.9581072379   -1.1467796277    1.9729782072
 C         1.7370980256    4.7371019214    7.0524192607
 P         1.8543810616    3.1290305278    7.9635070725
 O         1.9601662059    1.7745596138    6.9491587313
 C         3.3513533825    3.2071537813    9.0668730370
 C         0.4150530465    2.9234705714    9.1304326368
 H         3.4067288155    2.2832563507    9.6621874905
 H         0.4950920221    1.9389213409    9.6160132782
 H         2.5019642788    4.7915297870    6.2512090901
 H         1.8986573946    5.5587047908    7.7700064587
 H         0.7338511058    4.8020730289    6.5965484552
 H         4.2604435052    3.3051065851    8.4409078073
 H         3.2458427619    4.0784809750    9.7341863079
 H         0.4526270073    3.7250192651    9.8862594650
 H        -0.5176406345    2.9899917503    8.5443944449
 C         7.3337300842   -0.8440939812    7.7350070318
 P         5.8434795729   -0.7203325429    8.8490426866
 O         4.4061642851   -0.6894775717    8.0357585268
 C         5.8733063737   -2.2125878793    9.9775902095
 C         6.1637652741    0.7637839093    9.9355511543
 H         5.0303671778   -2.1468684229   10.6813382567
 H         5.3350383386    0.8893722729   10.6478009763
 H         7.1974327903   -1.6599666273    7.0103814526
 H         8.2428264696   -1.0021120958    8.3386173228
 H         7.3840752746    0.1117421353    7.1810732728
 H         5.7584574632   -3.1233391532    9.3713318643
 H         6.8226804557   -2.2513120470   10.5347721014
 H         7.1093868572    0.6230224250   10.4841379113
 H         6.2346688473    1.6473154481    9.2750745790
$end

$rem
method pbe0
basis lanl2dz
ecp fit-lanl2dz
mem_total 32000 
mem_static 1000
ithrsh_dft 15
CIS_N_ROOTS 150
cis_guess_disk true
RPA 2
SCF_CONVERGENCE 8
$end
