# Supplementary material for: Colloidal CdSe nanocrystals are inherently defective
Source: Nat Commun. 2021 Feb 9;12:890. doi: 10.1038/s41467-021-21153-z (PMC7873310; doi:10.1038/s41467-021-21153-z)
Supplement: Supplementary file 5 — Supplementary Data 2 [file 41467_2021_21153_MOESM5_ESM.zip › CdSe_TDDFT_inputs/Cd38Se38/Cd38Se38_menh2_tddft.in]

$molecule
0 1
Cd       54.1758050171   57.3494405687   55.2102661905
Se       54.3061215683   56.7532026087   57.9810517210
Cd       54.8914766642   56.7793623655   61.1634729190
Se       54.3357279236   56.4614085130   64.0909915245
Se       53.4453542779   59.9400700989   55.2413790883
Cd       55.7786271924   61.2834182871   54.8400475253
Se       56.5695470983   61.3103314156   57.7874094069
Cd       54.2830483332   59.5687290499   57.9599263058
Se       54.4762398664   59.4744637582   61.0980173536
Cd       56.5881564183   61.3068870087   60.6888137731
Se       55.9716913687   60.8817772778   65.5507092250
Cd       54.6420208890   59.1756797834   63.9094036124
Se       55.4844347257   64.0375221033   54.7781097714
Cd       57.9532750992   64.6395209132   53.9748709703
Se       59.1003082738   65.6200631917   56.7143671597
Cd       56.7308948038   64.0534646262   57.2893635978
Se       55.3796797915   63.5629985562   61.5665810267
Cd       57.3929332258   65.5177272316   61.9338568924
Se       57.7087783792   65.3216719267   64.6867555237
Cd       55.9215134692   63.2702853526   64.2431432917
Cd       59.6972679094   66.5719198117   59.5471118189
Se       57.5324647687   67.7550117417   60.4597929715
Se       57.2757681612   52.8740906991   57.8090904123
Cd       58.0097148047   53.0991830943   60.4565097558
Se       56.2468573486   55.8362659573   54.2525960481
Cd       58.1583512313   57.8057786581   53.9365144358
Se       58.8927705995   57.1741903220   56.9342319207
Cd       56.6199803306   55.5106455991   57.1009346345
Se       57.4314547758   55.5983488015   61.4092001103
Cd       59.4384590834   57.4796189057   61.7470039806
Se       59.1224753112   57.7758878442   64.5439515120
Cd       56.9858723800   56.0336933041   64.1695056163
Se       57.8403525827   60.3913100141   53.2617411375
Cd       60.3294312161   61.3885095169   53.7683570596
Se       60.9375273482   61.1045226964   56.6918079398
Cd       58.8898609513   59.7923836836   57.9494679738
Se       59.0316889712   59.9316701907   60.7218547459
Cd       60.9661473747   61.7771875402   61.5571024082
Se       60.7954359469   61.9962757023   64.3350771906
Cd       58.6556366411   60.4282259031   65.0573644108
Se       60.3131894217   64.0615144578   52.7707014251
Cd       61.2499593713   65.3824052089   54.9057582468
Se       63.2238306014   64.4735553804   56.5964777533
Cd       60.7955441245   63.5721212440   57.8822226627
Se       59.6242994802   63.8203900247   60.3296395286
Cd       64.1174485800   65.1000129196   63.2700763202
Se       62.0549481737   66.7192233382   63.5829218024
Cd       60.3711597272   64.8212811448   64.4792285787
Cd       59.9100312873   55.0196842897   54.9315335537
Se       61.8326912703   53.9004150248   56.5436447893
Cd       60.0633260016   52.4634884350   57.9665222066
Se       60.4874609987   51.8886862273   60.6518409984
Cd       61.5519371430   53.8844111391   62.2152353672
Se       61.1023904453   53.9290833025   64.8831196613
Se       60.4684031805   56.6414201086   52.8935900503
Cd       62.4460569398   58.0131583416   54.2408783791
Se       63.4077375770   57.6639753734   57.0003348186
Cd       61.2084804543   56.2673663608   58.0333641707
Se       61.8751629599   56.3344671508   60.8027079669
Cd       63.9492517934   58.2861670651   61.9308675659
Se       63.8002401586   58.1751076860   64.6329051968
Cd       61.6575329385   56.5524290365   65.0386350633
Se       62.8451269214   60.4481099325   53.1376079590
Cd       63.7968176244   62.1080157915   55.1302646157
Se       65.5685517037   61.1894739161   57.0644396439
Cd       63.1917073246   60.1989940081   58.1372316716
Se       63.4648273972   60.7933321271   60.8237473658
Cd       65.9364399356   62.4918447197   61.6504422456
Se       65.2810459518   62.7949503254   64.3187033146
Cd       63.3391500708   60.9219231021   64.7032046943
Cd       65.4135233528   63.6553570016   58.3121590917
Se       65.1314133299   64.9982383621   60.5904788520
Cd       64.4268727276   56.2541547515   59.1190126180
Se       66.2517695325   57.3161256262   60.7015052075
Cd       66.9686294859   59.6902020886   59.3168171934
Se       68.2326261553   61.6451943773   60.5116247423
C        52.7929822784   57.1008688828   52.4043988079
N        52.6088687551   56.3627086724   53.6887234337
H        53.8456418208   56.9977654116   52.0957673363
H        52.5908879240   58.1696921722   52.5791167835
H        52.1411172024   56.7280693936   51.5931666285
H        52.9122633172   55.3839313797   53.6193041853
H        51.6454672727   56.4152727833   54.0375229329
C        53.6522253158   53.7738626098   60.6955437776
N        53.1887975048   55.1828919421   60.7132585287
H        54.0490809813   53.5234989550   61.6930049203
H        54.4592300959   53.6758955429   59.9504423264
H        52.8505663508   53.0547619133   60.4416234751
H        52.4627304593   55.3492864072   61.4203673640
H        52.9030702514   55.5104013932   59.7748303525
C        52.7405935671   62.3580032109   58.4850731335
N        52.4707855794   60.9085897786   58.6894359539
H        53.0179832523   62.5254401472   57.4316208660
H        53.5856942413   62.6500461333   59.1281429694
H        51.8718717120   62.9952951382   58.7355252134
H        51.6555355603   60.5845993492   58.1558731354
H        52.4032764815   60.6535793361   59.6855430970
C        52.2374724276   61.4138516673   64.0602274731
N        52.3596520436   59.9405571623   63.9154773495
H        52.8357862707   61.8923149438   63.2665028384
H        52.6616860598   61.7154171736   65.0311480674
H        51.1935758193   61.7766569309   63.9892424571
H        52.1500164003   59.6267172176   62.9577299590
H        51.8054848002   59.4125392710   64.5986352399
C        56.9289984625   67.7473259763   53.8872024129
N        57.4017510952   66.7351792073   52.9022970301
H        57.7178554343   67.9197944045   54.6364287140
H        56.0557265150   67.3294452783   54.4126495431
H        56.6445680124   68.7101364170   53.4231321669
H        58.2286945861   67.0356964884   52.3729276978
H        56.6573482912   66.4599473755   52.2496544748
C        54.2213205238   65.7644982863   58.5511154095
N        55.6567241340   65.9182114767   58.1738120158
H        54.1618844488   65.0989674040   59.4266113666
H        53.6679004689   65.3157261601   57.7103619315
H        53.7600668093   66.7342928993   58.8124026968
H        56.2187475898   66.3323812976   58.9579965953
H        55.7583243030   66.5650862829   57.3772529604
C        53.1761588280   65.2139840208   64.4349010845
N        54.3130764170   64.7715887069   65.2839866234
H        52.4638254833   64.3827139467   64.3185474370
H        53.5595455089   65.4612631525   63.4327329925
H        52.6384720441   66.0897124588   64.8451948629
H        54.0155625102   64.4190442196   66.2009159069
H        55.0218577407   65.5118607386   65.4130775227
C        62.6595764322   68.1076484378   59.6039079330
N        61.9564704470   66.8684664938   60.0447756138
H        62.1328555925   68.9848981750   60.0096490719
H        62.6546180752   68.1663077160   58.5028762996
H        63.7078456717   68.1197109327   59.9510925736
H        61.9217210275   66.8339862317   61.0940283067
H        62.5006765060   66.0336034612   59.7614211031
C        57.6238785464   51.4048289770   63.2004493933
N        56.7297753615   52.0629217813   62.2041174948
H        58.3749225759   52.1326394067   63.5490493635
H        58.1816196136   50.5964145091   62.7052755441
H        57.0729386290   50.9948549411   64.0682995439
H        56.2638181176   52.8989080464   62.5836939105
H        56.0261542776   51.4203232496   61.8217627109
C        57.4951436486   54.7600182203   67.0690328049
N        57.7144973359   54.3421382587   65.6559348580
H        56.4167228151   54.8794535134   67.2581087748
H        57.9751454010   55.7404857172   67.2211121693
H        57.9159069055   54.0427340214   67.7977173068
H        57.2515822932   53.4448866659   65.4617230054
H        58.7363345555   54.2391635172   65.4342358352
C        59.1365729873   62.1370347551   67.8041559667
N        58.8077962590   60.7253443707   67.4719029132
H        58.4300477196   62.7958490480   67.2730499284
H        60.1440031901   62.3696200105   67.4249963394
H        59.0845374304   62.3558812364   68.8882919400
H        57.8177711692   60.5057027420   67.6564754789
H        59.4223376864   60.0503331014   67.9398896076
C        61.2524638173   68.6878812500   55.4225155681
N        62.1938614216   67.5832555164   55.0812321608
H        60.5722831156   68.3406714058   56.2164170406
H        60.6414621724   68.9272733939   54.5384090322
H        61.7680634574   69.6064872150   55.7571471318
H        62.8007514273   67.3165839080   55.8734838831
H        62.7859215064   67.8104004317   54.2731486848
C        66.1510026765   67.6310104563   64.1855521660
N        66.2109389793   66.2612884443   63.6234542777
H        65.7585232519   67.5847074315   65.2132232578
H        65.4415837118   68.2287453094   63.5924367567
H        67.1313330204   68.1462414587   64.2024198202
H        66.7618296805   65.6032782188   64.1883985637
H        66.5288130717   66.2285514781   62.6421928808
C        60.2019994313   65.8835367862   67.7073553597
N        61.1990979668   65.4345523877   66.7058362223
H        59.6511088456   65.0111823520   68.0927332247
H        59.4685193389   66.5334679100   67.2053310051
H        60.6466056710   66.4304099885   68.5620331663
H        61.8656424446   64.7449989530   67.0718993017
H        61.7181626676   66.2132918324   66.2616210644
C        59.0499375950   52.2582201366   53.4712029327
N        58.4464201626   53.2577354758   54.3907459610
H        59.9561315111   51.8346622364   53.9357325375
H        59.3507252097   52.7633588735   52.5399105536
H        58.3566423707   51.4346360831   53.2183439829
H        58.1172831415   52.8472817533   55.2831194815
H        57.6474280993   53.7695371735   53.9711748353
C        60.7048513823   49.4958455799   56.4450753930
N        59.8779600988   50.1092359366   57.5145076970
H        61.7650599107   49.7197712437   56.6384825606
H        60.4388857449   49.9498194177   55.4780358636
H        60.5804426583   48.3993604642   56.3670472372
H        60.1152076107   49.7680039556   58.4565943562
H        58.8668062197   50.0077556994   57.3568926058
C        64.8971509840   54.2219450576   62.8993107239
N        63.8214162268   53.1928403301   62.8246103693
H        64.5142787442   55.1025106502   63.4392332535
H        65.1852407291   54.5596701978   61.8920700995
H        65.8035448450   53.8643803204   63.4223204602
H        63.4477152896   52.9809726220   63.7676188774
H        64.1325855455   52.3229053995   62.3749265651
C        65.3896690581   56.4707177340   53.8061111948
N        63.9351107690   56.1768749897   53.8190632007
H        65.6565132564   56.9235722625   54.7744845914
H        65.6044479487   57.2047343371   53.0140842828
H        66.0182554107   55.5743397624   53.6430782306
H        63.6634254401   55.5548692556   54.5957256365
H        63.5857311204   55.7860767673   52.9348681739
C        61.7487707530   58.0911813513   68.0233228581
N        61.1215912839   56.9109044115   67.3908818005
H        61.5987055922   58.9612172118   67.3620359198
H        62.8347158719   57.9244988072   68.0967198553
H        61.3563165501   58.3227416073   69.0345960652
H        60.1144402442   57.0296364576   67.2174034638
H        61.3050812635   56.0271785685   67.8773903795
C        64.6343505426   64.3628259967   52.8319982827
N        65.1378906495   63.0649551487   53.3491953083
H        64.6406284743   65.0973639774   53.6539644573
H        63.5909287425   64.2268330905   52.5024518081
H        65.2252905735   64.7570132079   51.9833556145
H        66.1179078674   63.1034457584   53.6503037173
H        64.9971924636   62.2950117752   52.6794925216
C        63.3845944729   61.6995121066   68.0774135867
N        64.1228803640   60.9744099623   67.0218419908
H        62.4040509476   61.2230696127   68.2397397909
H        63.2049040963   62.7297907733   67.7294609299
H        63.9171391215   61.7488745416   69.0474443003
H        64.3202328049   59.9912262066   67.2433395815
H        64.9910800110   61.4584123072   66.7433106708
C        68.2387461138   65.4280918906   58.1839900975
N        67.7304710951   64.0511250669   57.9485171607
H        67.8224898742   65.7835173230   59.1402109810
H        67.8831791293   66.0992358159   57.3853239903
H        69.3431361205   65.4785566021   58.2279903060
H        68.0413262178   63.3855180770   58.6964957153
H        68.0138394359   63.6653094859   57.0390396229
C        65.5364689091   53.1491806252   58.9889540962
N        64.2510022698   53.9013038558   59.0030300382
H        66.1597569259   53.4638590890   59.8406769361
H        66.0806905280   53.3891087980   58.0625946281
H        65.3883223527   52.0548329303   59.0323590210
H        63.6675814035   53.6612472352   59.8191961577
H        63.6764580696   53.7247973675   58.1544216891
C        68.4210105256   58.7553383300   56.4366288674
N        67.4386396827   58.2641080974   57.4365674752
H        69.4004224427   58.8883757411   56.9215068808
H        68.0708551413   59.7359904499   56.0776791723
H        68.5394273023   58.0767682859   55.5700500068
H        67.6887925018   57.3616965072   57.8597979272
H        66.4810970215   58.2199330350   57.0534199764
$end

$rem
method pbe0
basis lanl2dz
ecp fit-lanl2dz
mem_total 16000 
mem_static 1000
ithrsh_dft 15
CIS_N_ROOTS 250
RPA 2 
SCF_CONVERGENCE 8
cis_guess_disk true
$end
